# Supplementary material for: Construction of ssDNA-Attached LR-Chimera Involving Z-DNA for ZBP1 Binding Analysis
Source: Molecules. 2022 Jun 9;27(12):3706. doi: 10.3390/molecules27123706 (PMC9230395; doi:10.3390/molecules27123706)
Supplement: Supplementary file 1 [file molecules-27-03706-s001.zip]

Archive with 1 entries (1 files):
- molecules-1706324-supplementary.pdf
